# Supplementary material for: Determining the Clinical Utility of 16S rRNA Sequencing in the Management of Culture-Negative Pediatric Infections
Source: Antibiotics (Basel). 2022 Jan 26;11(2):159. doi: 10.3390/antibiotics11020159 (PMC8868208; doi:10.3390/antibiotics11020159)
Supplement: Supplementary file 1 [file antibiotics-11-00159-s001.zip]

Archive with 1 entries (1 files):
- antibiotics-1545259-supplementary.pdf
